# Supplementary material for: From Fundamental Self-Assembly Studies to Applications in Everyday Life: The Formation of a Supramolecular Shampoo
Source: Gels. 2026 Jul 2;12(7):589. doi: 10.3390/gels12070589 (PMC13409622; doi:10.3390/gels12070589)
Supplement: Supplementary file 1 [file gels-12-00589-s001.zip]

Archive with 1 entries (1 files):
- gels-4387093-supplementary.pdf
